# Supplementary material for: Comparative Study of the Removal Efficiency of Nalidixic Acid by Poly[(4-vinylbenzyl)trimethylammonium Chloride] and N-Alkylated Chitosan through the Ultrafiltration Technique and Its Approximation through Theoretical Calculations
Source: Polymers (Basel). 2023 Jul 27;15(15):3185. doi: 10.3390/polym15153185 (PMC10421493; doi:10.3390/polym15153185)
Supplement: Supplementary file 1 [file polymers-15-03185-s001.zip]

Archive with 1 entries (1 files):
- polymers-2514000-supplementary.pdf
